# Supplementary material for: Quality of anticoagulation and outcomes after mechanical aortic valve replacement in patients with atrial fibrillation: a nationwide cohort study
Source: Eur Heart J Qual Care Clin Outcomes. 2025 May 14;11(5):654–64. doi: 10.1093/ehjqcco/qcaf028 (PMC12342859; doi:10.1093/ehjqcco/qcaf028)
Supplement: qcaf028_Supplementary_Data [file qcaf028_supplementary_data.zip]

Archive with 9 entries (9 files):
- FinACAF_supplementary_material_unmarked.docx
- Supplementary_Figure_1.tiff
- Supplementary_Figure_2.tiff
- Supplementary_figure_3.tiff
- Supplementary_Figure_4.tiff
- Supplementary_Figure_5.tiff
- Supplementary_Figure_6.tiff
- Supplementary_Figure_7.tiff
- Supplementary_Figure_8.tiff
